# Supplementary material for: Steady Moderate Exercise Confers Resilience Against Neurodegeneration and Neuroinflammation in a Mouse Model of Parkinson’s Disease
Source: Int J Mol Sci. 2025 Jan 28;26(3):1146. doi: 10.3390/ijms26031146 (PMC11818830; doi:10.3390/ijms26031146)
Supplement: Supplementary file 1 [file ijms-26-01146-s001.zip]

Archive with 1 entries (1 files):
- ijms-3410016-supplementary.pdf
